# Supplementary material for: Comparative Mt Genomics of the Tipuloidea (Diptera: Nematocera: Tipulomorpha) and Its Implications for the Phylogeny of the Tipulomorpha
Source: PLoS One. 2016 Jun 24;11(6):e0158167. doi: 10.1371/journal.pone.0158167 (PMC4920351; doi:10.1371/journal.pone.0158167)
Supplement: S6 Table — (XLSX) [file pone.0158167.s006.xlsx]

## Sheet: Sheet1
Species	ND2		CO1		CO2		ATP8		ATP6		CO3		ND3		ND5		ND4		ND4L		ND6		CYTB		ND1
	Start	Stop	Start	Stop	Start	Stop	Start	Stop	Start	Stop	Start	Stop	Start	Stop	Start	Stop	Start	Stop	Start	Stop	Start	Stop	Start	Stop	Start	Stop
Anopheles darling	ATT	TAA	TCG	TAA	ATG	T-tRNA	ATC	TAA	ATG	TAA	ATG	T-tRNA	ATA	TAA	GTG	T-tRNA	ATG	T-tRNA	ATG	TAA	ATT	TAA	ATG	TAA	ATA	TAA
Anopheles quadrimaculatus	ATT	TAA	TCG	TAA	ATG	T-tRNA	ATC	TAA	ATG	TAA	ATG	T-tRNA	ATA	TAA	ATT	TAA	ATG	T-tRNA	ATG	TAA	ATT	TAA	ATG	TAA	ATT	TAA
Anopheles gambiae	ATC	TAA	TCG	T-tRNA	ATG	T-tRNA	ATC	TAA	ATG	TAA	ATG	T-tRNA	ATA	TAA	GTG	TAA	ATG	T-tRNA	ATA	TAA	ATT	TAA	ATG	TAA	ATA	TAA
Anopheles culicifacies	ATC	TAA	TCG	T-tRNA	ATG	T-tRNA	ATT	TAA	ATG	TAA	ATG	T-tRNA	ATA	TAA	GTG	TAA	ATG	T-tRNA	ATA	TAA	ATT	TAA	ATG	TAA	ATT	TAA
Anopheles cruzii	ATT	TAA	TCG	T-tRNA	ATG	T-tRNA	ATA	TAA	ATG	TAA	ATG	T-tRNA	ATA	TAA	GTG	TAA	ATG	TAA	ATG	TAA	ATT	TAA	ATG	TAA	TTG	TAA
Anopheles farauti	ATC	TAA	TCG	T-tRNA	ATG	T-tRNA	ATT	TAA	ATG	TAA	ATG	T-tRNA	ATA	TAA	GTG	TAA	ATG	T-tRNA	ATG	TAA	ATC	TAA	ATG	TAA	ATA	TAA
Anopheles hinesorum	ATC	TAA	TCG	T-tRNA	ATG	T-tRNA	ATT	TAA	ATG	TAA	ATG	T-tRNA	ATA	TAA	GTG	TAA	ATG	T-tRNA	ATG	TAA	ATC	TAA	ATG	TAA	ATA	TAA
Anopheles cracens	ATC	TAA	TCG	T-tRNA	ATG	T-tRNA	ATT	TAA	ATG	TAA	ATG	T-tRNA	ATA	TAA	GTG	TAA	ATG	T-tRNA	ATG	TAA	ATC	TAA	ATG	TAA	ATG	TAA
Anopheles dirus	ATC	TAA	TCG	T-tRNA	ATG	T-tRNA	ATT	TAA	ATG	TAA	ATG	T-tRNA	ATA	TAA	GTG	TAA	ATG	T-tRNA	ATG	TAA	ATT	TAA	ATG	TAA	ATG	TAA
Anopheles punctulatus	ATC	TAA	TCG	T-tRNA	ATG	T-tRNA	ATT	TAA	ATG	TAA	ATG	T-tRNA	ATA	TAA	GTG	TAA	ATG	T-tRNA	ATG	TAA	ATC	TAA	ATG	TAA	ATA	TAA
Anopheles koliensis	ATC	TAA	TCG	T-tRNA	ATG	T-tRNA	ATT	TAA	ATG	TAA	ATG	T-tRNA	ATA	TAA	GTG	TAA	ATG	T-tRNA	ATG	TAA	ATT	TAA	ATG	TAA	ATA	TAA
Anopheles deaneorum	ATT	TAA	TCG	T-tRNA	ATG	T-tRNA	ATT	TAA	ATG	TAA	ATG	T-tRNA	ATA	TAA	GTG	T-tRNA	ATG	T-tRNA	ATG	TAA	ATT	TAA	ATG	TAA	ATA	TAA
Anopheles albitarsis	ATT	TAA	TCG	T-tRNA	ATG	T-tRNA	ATT	TAA	ATG	TAA	ATG	T-tRNA	ATA	TAA	ATG	T-tRNA	ATG	T-tRNA	ATG	TAA	ATT	TAA	ATG	TAA	ATA	TAA
Anopheles oryzalimnetes	ATT	TAA	TCG	T-tRNA	ATG	T-tRNA	ATT	TAA	ATG	TAA	ATG	T-tRNA	ATA	TAA	GTG	T-tRNA	ATG	T-tRNA	ATG	TAA	ATT	TAA	ATG	TAA	ATA	TAA
Anopheles janconnae	ATT	TAA	TCG	T-tRNA	ATG	T-tRNA	ATT	TAA	ATG	TAA	ATG	T-tRNA	ATA	TAA	GTG	T-tRNA	ATG	T-tRNA	ATG	TAA	ATT	TAA	ATG	TAA	ATA	TAA
Aedes albopictus	ATT	TAA	TCG	T-tRNA	ATG	T-tRNA	ATT	TAA	ATG	TAA	ATG	TAA	ATT	TAA	GTG	TAA	ATG	TAA	ATG	TAA	ATT	TAA	ATG	TAA	ATT	TAA
Aedes aegypti	ATT	TAA	TCG	T-tRNA	ATG	T-tRNA	ATT	TAA	ATG	TAA	ATG	TAA	ATT	TAA	GTG	TAA	ATG	TAA	ATG	TAA	ATT	TAA	ATG	TAA	ATA	TAA
Aedes vigilax	ATT	TAA	TCG	T-tRNA	ATG	T-tRNA	ATT	TAA	ATG	TAA	ATG	T-tRNA	ATT	TAA	GTG	TAA	ATG	TAA	ATG	TAA	ATT	TAA	ATG	TAA	ATA	TAA
Aedes notoscriptus	ATT	TAA	TCG	T-tRNA	ATG	T-tRNA	ATT	TAA	ATG	TAA	ATG	TAA	ATT	TAA	ATG	TAA	ATG	TAA	ATG	TAA	ATT	TAA	ATG	TAA	ATA	TAA
Culex quinquefasciatus	ATC	TAA	TCG	T-tRNA	ATG	T-tRNA	ATA	TAA	ATG	TAA	ATG	TAA	ATA	TAA	ATC	TAA	ATG	TAA	ATG	TAA	ATA	TAA	ATG	TAA	ATA	TAA
Culex pipiens	ATC	TAA	TCG	T-tRNA	ATG	T-tRNA	ATA	TAA	ATG	TAA	ATG	TAA	ATA	TAA	ATC	TAA	ATG	TAA	ATG	TAA	ATA	TAA	ATG	TAA	ATA	TAA
Ochlerotatus vigilax	ATT	TAA	TCG	T-tRNA	ATG	T-tRNA	ATT	TAA	ATG	TAA	ATG	T-tRNA	ATT	TAA	GTG	TAA	ATG	TAA	ATG	TAA	ATT	TAA	ATG	TAA	ATA	TAA
Culicoides arakawae	ATA	TAA	CCG	T-tRNA	ATG	T-tRNA	ATC	TAA	ATA	TAA	ATG	T-tRNA	ATA	TAA	ATG	TAA	ATG	TAA	ATG	TAA	ATT	TAA	ATG	TAA	ATG	TAA
Trichocera bimacula	ATG	TAA	TTG	TAA	ATG	T-tRNA	ATC	TAA	ATG	TAA	ATG	TAA	ATT	TAA	GTG	TAA	ATG	TAA	ATG	TAA	ATT	TAA	ATG	TAA	TTG	TAA
Paracladura trichoptera	ATT	TAA	ATG	TAA	ATG	T-tRNA	ATC	TAA	ATG	TAA	ATG	TAA	ATT	TAA	ATG	TAA	ATG	TAA	ATG	TAA	ATT	TAA	ATG	TAA	ATG	TAA
Sylvicola fenestralis	ATG	TAA	TCG	TAA	ATG	T-tRNA	ATC	TAA	ATG	TAA	ATG	TAA	ATG	TAA	GTG	T-tRNA	ATG	TAA	ATG	TAA	ATT	TAA	ATG	TAG	ATG	TAA
Chironomus tepperi	ATT	TAA	TTG	TAG	ATG	ATT	ATC	TAA	ATG	TAA	ATG	TAA	ATT	TAA	GTG	TAA	ATG	TAA	ATG	TAA	ATT	TAA	ATG	TAG	ATT	TAA
Parochlus steinenii	TTG	TAA	ATT	T-tRNA	ATG	T-tRNA	ATC	TAA	ATG	TAA	ATG	TAA	ATA	TAA	ATT	TAA	ATG	TAA	ATA	TAA	ATT	TAA	TTG	TAA	ATA	TAA
Tipula abdominalis	ATT	TAA	TCG	TAA	ATG	T-tRNA	ATC	TAA	ATG	TAA	ATG	TAA	ATT	TAA	GTG	T-tRNA	ATG	TA-tRNA	ATG	TAA	ATG	TAA	ATG	TAG	ATG	TAA
Ptychoptera sp.	ATG	TAA	TCG	T-tRNA	ATG	TAA	ATT	TAA	ATG	TAA	ATG	TAA	ATT	TAA	ATG	TAG	ATG	TAA	ATG	TAA	ATG	TAA	ATG	TAG	TTG	TAG
Bittacomorphella fenderiana	ATG	TAA	TCG	T-tRNA	ATG	T-tRNA	ATT	TAG	ATG	TAA	ATG	TAA	ATT	TAG	ATG	T-tRNA	ATG	TAA	ATG	TAA	ATT	TAA	ATG	TAA	TTG	TAG
Protoplasa fitchii	ATG	TAA	TCG	T-tRNA	ATG	TAA	ATT	TAA	ATG	TAA	ATG	TAG	ATG	TAA	GTG	TA-tRNA	ATG	TA-tRNA	ATG	TAA	ATT	TAA	ATG	TAA	ATT	TAA
Cramptonomyia spenceri	TTG	TAA	TCG	T-tRNA	ATG	TAA	ATT	TAG	ATG	TAA	ATG	TAA	ATT	TAA	GTG	TAA	ATG	TA-tRNA	ATG	TAA	ATG	TAA	ATG	TAA	ATG	TAG
Arachnocampa flava	ATT	TAA	ATG	T-tRNA	ATG	TAA	ATC	TAA	ATG	TAA	ATG	TAA	ATG	TAA	ATG	TAA	ATG	TA-tRNA	ATG	TAA	ATG	TAA	ATG	TAG	ATG	TAA
Bradysia amoena	ATA	TAG	ATG	TAA	ATT	TAA	ATC	TAA	ATG	TAA	ATG	TAA	ATT			TAA	ATG	TAA		TAA		TAA	ATA	TAA	ATA	TAA
Mayetiola destructor	ATA	TAA	ATT	TAA	ATA	TAA	ATT	TAA	ATG	TAA	ATA	TAA	ATT	TAA	ATT	TAA	ATT	TAG	TTG	TAA	ATG	TAA	ATT	TAA	ATG	TAA
Rhopalomyia pomum	ATA	TAA	ATT	TAA	ATA	TAA	ATT	TAA	ATG	TAA	TTA	TAA	ATA	TAA	ATT	TAA	ATA	T-tRNA	ATA	TAA	ATA	TAA	ATA	T-tRNA	ATA	TAA
Dixella sp.	ATG	TAA	CCG	TAA	ATG	T-tRNA	ATT	TAA	ATG	TAA	ATG	TAA	ATT	TAA	GTG	T-tRNA	ATG	TAA	ATG	TAA	ATT	TAA	ATG	TAA	TTG	TAA
Nyssomyia umbratilis	ATT	TAA	TCG	TAA	ATG	TAA	ATA	TAA	ATA	TAA	ATG	TAA	ATT	TAA	ATA	T-tRNA	ATG	TA-tRNA	ATG	TAA	ATT	TAA	ATG	TAA	ATT	TAG
Symplecta hybrida	ATT	TAA	ATG	TAA	ATG	T-tRNA	ATT	TAA	ATG	TAA	ATG	TAA	ATG	TAA	GTG	T-tRNA	ATG	TAA	ATG	TAA	ATT	TAA	ATG	TAA	TTG	TAG
Rhipidia chenwenyoungi	ATG	TAA	TCG	TAA	ATG	T-tRNA	ATT	TAA	ATG	TAA	ATG	TAA	ATA	TAG	GTG	TAA	ATG	TA-tRNA	ATG	TAA	ATT	TAA	ATG	TAG	TTG	TAG
Paradelphomyia sp.	ATT	TAA	TCG	TAA	ATG	T-tRNA	ATT	TAA	ATG	TAA	ATG	TAA	ATT	TAA	ATT	TAA	ATG	TAA	ATG	TAA	ATG	TAA	ATG	TAA	TTG	TAG
Cylindrotoma sp.	ATT	TAA	TCG	TAA	ATG	T-tRNA	GTG	TAA	ATG	TAA	ATG	TAA	ATT	TAA	ATG	TAA	ATG	TAA	ATG	TAA	ATT	TAA	ATG	TAA	TTG	TAG
Pedicia sp.	ATG	TAA	TCG	TAA	ATG	T-tRNA	ATT	TAA	ATG	TAA	ATG	TAA	ATA	TAG	GTG	TAA	ATG	TA-tRNA	ATG	TAA	ATT	TAA	ATG	TAG	TTG	TAG
Tipula cockerelliana	ATT	TAA	TCG	TAG	ATG	T-tRNA	ATC	TAA	ATG	TAA	ATG	TAA	ATA	TAG	GTG	T-tRNA	ATG	TA-tRNA	ATG	TAA	ATT	TAA	ATG	TAG	TTG	TAA
